# Supplementary material for: Visual working memory as the substrate for mental rotation: A replication
Source: Psychon Bull Rev. 2024 Dec 2;32(3):1204–16. doi: 10.3758/s13423-024-02602-4 (PMC12092522; doi:10.3758/s13423-024-02602-4)
Supplement: Supplementary file 4 — Supplementary file4 (R 7 KB) [file 13423_2024_2602_MOESM4_ESM.r]

### Simulation of parameter estimation in GLMM
#     Copyright (C) 2022 anonymous authors
# 
# This program is only for anonymous peer review and not to be distributed or used for any other purpose.

#load libraries
library(lme4)
library(optimx)
library(statmod)

###functions

#generate dataset
#n - number of participants
#N - number of measurement categories in total
generateData=function(n,N) {
  #generate dataset with independent variables
  testdata=data.frame(ids=as.factor(rep(1:n,each=N/n)),
                      sex=factor(rep(c("m","f"),each=N/2)), #between subjects
                      angle=rep(c(-72,0,72),N/3), #within subjects
                      block=factor(rep(c("single","dual"),each=3,N/6)), #within subjects (repeat 3 times each for each factor of angle)
                      condition=factor(rep(c("exp1","exp2"),each=N/4,2))) #between subjects (repeat 2 times for each factor of sex)
  #convert factors to numeric
  testdata$sexNumeric=sapply(testdata$sex,function(i) contr.sum(2)[i,])
  testdata$blockNumeric=sapply(testdata$block,function(i) contr.sum(2)[i,])
  testdata$conditionNumeric=sapply(testdata$condition,function(i) contr.sum(2)[i,])
  #normalize all numeric variables (already centered)
  testdata$sexNumeric=testdata$sexNumeric/2
  testdata$blockNumeric=testdata$blockNumeric/2
  testdata$conditionNumeric=testdata$conditionNumeric/2
  testdata$angle=testdata$angle/144
  #random intercept for id (normally distributed for all distributions)
  testdata$randomIntercept=rep(rnorm(n),each=N/n)
  #generate vector of means for reaction time (arbitrary values for proof of concept)
  #initialize with -1 to start loop
  testdata$means=-1
  ## in case values <0 are generated (extremely unlikely), this loop should be used to generate new values (generate new random intercepts inside loop)
  #do not allow data <0 because distributions are bounded to (0,inf)]
  #while(min(testdata$means)<=0){ 
  #set values for fixed effects
  intercept=1000
  factorSex=40
  factorAngle=40
  factorBlock=60
  factorSexAngle=20
  #generate true means as linear combinations
  testdata$means=intercept+
    testdata$randomIntercept*50+
    factorSex*testdata$sexNumeric+
    factorAngle*testdata$angle+
    factorBlock*testdata$blockNumeric+
    factorSexAngle*testdata$sexNumeric*testdata$angle
  #}
  #different means for log odds for probabilities not too close to 1
  intercept=3
  factorSex=1
  factorAngle=2
  factorBlock=3
  factorSexAngle=6
  testdata$logOdds=intercept+
    testdata$randomIntercept+
    factorSex*testdata$sexNumeric+
    factorAngle*testdata$angle+
    factorBlock*testdata$blockNumeric+
    factorSexAngle*testdata$sexNumeric*testdata$angle
  #convert to probability for binomial distribution
  testdata$prob=exp(testdata$logOdds)/(1+exp(testdata$logOdds))
  #generate dependent variable (with random error)
  testdata$binomial=rbinom(N,1,prob=testdata$prob)
  testdata$inverseGaussian=rinvgauss(N, testdata$means, 10000)
  testdata$gamma=rgamma(N, testdata$means/100,1/100) 
  #both distributions use variance of about 100000 (1000^3/10000 and 1000/100*100*100)
  return(testdata)
}

#get fixed effects of the binomial model for binomial distributed data
getFixefGLMMbinomial=function(testdata){
  glmmBinomial=glmer(binomial~sexNumeric*angle*blockNumeric*conditionNumeric+(1|ids),
                     family=binomial(),data=testdata)
  return(fixef(glmmBinomial))
}
#get fixed effects of the inverse gaussian model for inverse gaussian  distributed data
getFixefGLMMinverseGaussian=function(testdata){
  glmmInvGauss=glmer(inverseGaussian~sexNumeric*angle*blockNumeric*conditionNumeric+(1|ids),
                     family=inverse.gaussian(link=identity),data=testdata)
  return(fixef(glmmInvGauss))
}
#get fixed effects of the gamma model for gamma distributed data
getFixefGLMMgamma=function(testdata){
  glmmGamma=glmer(gamma~sexNumeric*angle*blockNumeric*conditionNumeric+(1|ids),
                  family=Gamma(link=identity),data=testdata)
  return(fixef(glmmGamma))
}

###script 

#set seed for reproducibility
set.seed(12)
#set variables
numSims=100 #number of simulations
n=250 #participants
N=n*6*20 #6 times the number of measurements per condition (6 conditions)
#create arrays for saving data (16 fixed effects)
fixefBinoms=array(numeric(),dim=c(16,numSims))
fixefInvGauss=array(numeric(),dim=c(16,numSims))
fixefGamma=array(numeric(),dim=c(16,numSims))
#run simulations
for(i in 1:numSims){
  #generate dataset
  testdata=generateData(n,N)
  #get fixed effects and save to arrays
  fixefBinoms[,i]=getFixefGLMMbinomial(testdata)
  fixefInvGauss[,i]=getFixefGLMMinverseGaussian(testdata)
  fixefGamma[,i]=getFixefGLMMgamma(testdata)
}
#print mean estimates
#order of effects is
#(Intercept)                                      sexNumeric                                           angle  
#blockNumeric                                conditionNumeric                                sexNumeric:angle  
#sexNumeric:blockNumeric                              angle:blockNumeric                     sexNumeric:conditionNumeric  
#angle:conditionNumeric                   blockNumeric:conditionNumeric                   sexNumeric:angle:blockNumeric  
#sexNumeric:angle:conditionNumeric        sexNumeric:blockNumeric:conditionNumeric             angle:blockNumeric:conditionNumeric  
#sexNumeric:angle:blockNumeric:conditionNumeric  
rowMeans(fixefBinoms)
# [1]  2.9991542958  1.0014865614  2.0037270380  3.0132881502  0.0328311075  6.0117053568  0.0005103637  0.0141551588  0.0118127217
#[10]  0.0028185636 -0.0011036812  0.0317811830  0.0150514574 -0.0206935241 -0.0374157113  0.0003926594
rowMeans(fixefInvGauss)
# [1] 997.1108921  39.4953885  40.2607063  60.4402954   0.9044210  17.6801950   3.5760054  -3.6336310  -2.0864844  -1.0014691   0.2343476
#[12]  -3.7960002   0.7378712  -7.4681096   8.8220969  13.6218517
rowMeans(fixefGamma)
# [1] 999.379687783  41.022529737  39.933602868  59.765892468   0.630064345  19.052391947   0.233344171   0.503710066  -0.006143823
#[10]  -0.784452093  -0.789480698  -2.133520816  -3.478296595   3.396727120  -2.556593296   1.486729309
#print sd of estimates
library(matrixStats)
rowSds(fixefBinoms)
# [1] 0.0799613 0.1695318 0.1007769 0.1032844 0.1722383 0.2066440 0.2082300 0.2128910 0.3431093 0.2179655 0.1855355 0.4481443 0.4439759 0.3886309 0.4496478
#[16] 0.8186032
rowSds(fixefInvGauss)
#[1]  3.922242  7.666585  4.470850  3.495186  7.884077  7.978722  7.956225 10.161775 13.698307  9.361408  6.947687 16.679177 18.758114 13.936927 18.608016
#[16] 38.536971
rowSds(fixefGamma)
# [1]  3.707217  7.887490  4.072142  3.906186  7.037336  8.128849  6.208855  8.116008 15.099633  9.703957  7.168417 16.435334 19.209609 16.149764 19.419414
#[16] 32.368525
